# Supplementary material for: Metformin regulates atrial SK2 and SK3 expression through inhibiting the PKC/ERK signaling pathway in type 2 diabetic rats
Source: BMC Cardiovasc Disord. 2018 Dec 13;18:236. doi: 10.1186/s12872-018-0950-x (PMC6293565; doi:10.1186/s12872-018-0950-x)
Supplement: Supplementary file 1 — Table S1. Raw data of relative PKC activity. Table S2. Raw data of Western blotting detection of SK2 expression. Table S3. Raw data of Western blotting detection of SK3 expression. Table S4 Raw data of Western blotting detection of pERK expression. Table S5. Raw data of mean optical density values of SK2 expression. Table S6. Raw data of mean optical density values of SK3 expression. (ZIP 25 kb) [file 12872_2018_950_MOESM1_ESM.zip › Additional file 1-Table S3R5.xls]

## Sheet: Sheet1
Table S3 Raw data of Western blotting detection of SK3 expression
Protein	Group	Relative expression level
		Rep1	Rep2	Rep3	Rep4	Rep5
SK3	Con	0.28	0.56	0.4	0.43	0.37
	DM	0.77	0.91	0.57	0.92	0.58
	Met	0.41	0.57	0.31	0.58	0.31
	EGF	0.64	0.86	0.63	0.68	0.82
	PMA	0.69	0.87	0.55	0.99	0.49
